# Supplementary material for: Trends and Changes in Treating Proximal Humeral Fractures in Italy: Is Arthroplasty an Increasingly Preferred Option? A Nation-Wide, Population-Based Study over a Period of 22 Years
Source: J Clin Med. 2024 Sep 27;13(19):5780. doi: 10.3390/jcm13195780 (PMC11477296; doi:10.3390/jcm13195780)
Supplement: Supplementary file 1 [file jcm-13-05780-s001.zip]

Archive with 3 entries (2 files):
- Supplementary_File_S1.xlsx
- jcm-3161441-supplementary/
- jcm-3161441-supplementary/Supplementary_File_S1.xlsx
