# Supplementary material for: Trends and Changes in Treating Proximal Humeral Fractures in Italy: Is Arthroplasty an Increasingly Preferred Option? A Nation-Wide, Population-Based Study over a Period of 22 Years
Source: J Clin Med. 2024 Sep 27;13(19):5780. doi: 10.3390/jcm13195780 (PMC11477296; doi:10.3390/jcm13195780)
Supplement: Supplementary file 1 [file jcm-13-05780-s001.zip › Supplementary_File_S1.xlsx]

## Sheet: Counts
		2001	2002	2003	2004	2005	2006	2007	2008	2009	2010	2011	2012	2013	2014	2015	2016	2017	2018	2019	2020	2021	2022
Total	arthroplasty	730	761	780	964	953	996	1030	962	1041	1268	1244	1385	1558	1726	1910	2034	2222	2311	2570	2587	3005	3123
	conservative	19093	17843	16722	16221	15557	15279	14615	13962	12968	12439	11614	10806	10516	10107	9587	9096	8782	8663	8500	6851	6665	6740
	fixation	4027	4621	5102	5844	6520	7182	7542	8355	9004	9669	9642	9769	10171	10317	10217	10163	10506	10315	10197	9225	10067	10127
	total	23850	23225	22604	23029	23030	23457	23187	23279	23013	23376	22500	21960	22245	22150	21714	21293	21510	21289	21267	18663	19737	19990
		2001	2002	2003	2004	2005	2006	2007	2008	2009	2010	2011	2012	2013	2014	2015	2016	2017	2018	2019	2020	2021	2022
Females	arthroplasty	615	628	636	806	779	830	864	783	868	1064	1038	1141	1289	1429	1545	1680	1808	1889	2126	2139	2475	2569
	conservative	13295	12430	11718	11269	10858	10569	10173	9646	9018	8824	8196	7662	7522	7296	6796	6540	6266	6230	6078	4824	4744	4740
	fixation	2480	2911	3294	3758	4268	4663	5017	5578	6074	6616	6614	6814	7103	7210	7045	7002	7321	7178	7052	6397	6913	6905
	total	16390	15969	15648	15833	15905	16062	16054	16007	15960	16504	15848	15617	15914	15935	15386	15222	15395	15297	15256	13360	14132	14214
		2001	2002	2003	2004	2005	2006	2007	2008	2009	2010	2011	2012	2013	2014	2015	2016	2017	2018	2019	2020	2021	2022
Males	arthroplasty	115	133	144	158	174	166	166	179	173	204	206	244	269	297	365	354	414	422	444	448	530	554
	conservative	5798	5413	5004	4952	4699	4710	4442	4316	3950	3615	3418	3144	2994	2811	2791	2556	2516	2433	2422	2027	1921	2000
	fixation	1547	1710	1808	2086	2252	2519	2525	2777	2930	3053	3028	2955	3068	3107	3172	3161	3185	3137	3145	2828	3154	3222
	total	7460	7256	6956	7196	7125	7395	7133	7272	7053	6872	6652	6343	6331	6215	6328	6071	6115	5992	6011	5303	5605	5776
		2001	2002	2003	2004	2005	2006	2007	2008	2009	2010	2011	2012	2013	2014	2015	2016	2017	2018	2019	2020	2021	2022
Age < 45	arthroplasty	15	12	14	12	11	8	9	4	7	11	8	7	12	8	5	10	14	11	6	11	15	9
	conservative	3429	3173	2790	2754	2521	2413	2256	2069	1779	1513	1334	1125	960	941	865	683	717	611	615	454	450	448
	fixation	1023	1081	1177	1317	1270	1410	1397	1493	1424	1437	1444	1364	1332	1301	1228	1253	1246	1139	1117	934	1098	1144
	total	4467	4266	3981	4083	3802	3831	3662	3566	3210	2961	2786	2496	2304	2250	2098	1946	1977	1761	1738	1399	1563	1601
		2001	2002	2003	2004	2005	2006	2007	2008	2009	2010	2011	2012	2013	2014	2015	2016	2017	2018	2019	2020	2021	2022
44 < Age < 55	arthroplasty	25	29	23	48	39	25	29	13	26	36	31	41	29	54	47	54	54	40	43	61	70	64
	conservative	1248	1178	1048	1030	1017	988	944	902	859	786	711	671	661	613	568	571	523	540	520	397	391	375
	fixation	414	449	478	576	648	708	757	819	948	1004	1047	1072	1090	1188	1171	1243	1230	1213	1266	1172	1187	1261
	total	1687	1656	1549	1654	1704	1721	1730	1734	1833	1826	1789	1784	1780	1855	1786	1868	1807	1793	1829	1630	1648	1700
		2001	2002	2003	2004	2005	2006	2007	2008	2009	2010	2011	2012	2013	2014	2015	2016	2017	2018	2019	2020	2021	2022
54 < Age < 65	arthroplasty	109	111	99	151	114	133	128	110	103	161	126	147	168	165	227	192	224	223	255	284	330	365
	conservative	2441	2096	1976	1955	1865	1887	1706	1646	1455	1364	1352	1182	1152	1139	1037	991	950	907	922	791	716	794
	fixation	639	724	860	968	1131	1245	1244	1434	1555	1701	1818	1693	1821	1833	1912	1933	2052	2195	2248	2079	2383	2328
	total	3189	2931	2935	3074	3110	3265	3078	3190	3113	3226	3296	3022	3141	3137	3176	3116	3226	3325	3425	3154	3429	3487
		2001	2002	2003	2004	2005	2006	2007	2008	2009	2010	2011	2012	2013	2014	2015	2016	2017	2018	2019	2020	2021	2022
64 < Age < 75	arthroplasty	269	299	285	350	346	381	359	335	366	442	410	503	547	593	659	702	791	861	890	895	1076	1109
	conservative	4249	3904	3597	3594	3269	3204	3025	2874	2661	2411	2234	2091	2030	1951	1744	1697	1709	1674	1675	1284	1297	1323
	fixation	864	1086	1146	1291	1591	1654	1812	2035	2269	2481	2418	2506	2704	2802	2721	2674	2799	2813	2797	2566	2699	2720
	total	5382	5289	5028	5235	5206	5239	5196	5244	5296	5334	5062	5100	5281	5346	5124	5073	5299	5348	5362	4745	5072	5152
		2001	2002	2003	2004	2005	2006	2007	2008	2009	2010	2011	2012	2013	2014	2015	2016	2017	2018	2019	2020	2021	2022
74 < Age < 85	arthroplasty	271	271	329	370	395	385	443	426	444	516	559	569	672	771	820	914	976	997	1173	1131	1291	1332
	conservative	5072	5042	4946	4816	4767	4608	4411	4224	3882	3931	3593	3399	3345	3180	3102	2875	2694	2747	2537	2122	2082	2013
	fixation	824	987	1153	1380	1501	1688	1807	1965	2160	2355	2243	2369	2425	2430	2443	2324	2470	2292	2125	1964	2114	2124
	total	6167	6300	6428	6566	6663	6681	6661	6615	6486	6802	6395	6337	6442	6381	6365	6113	6140	6036	5835	5217	5487	5469
		2001	2002	2003	2004	2005	2006	2007	2008	2009	2010	2011	2012	2013	2014	2015	2016	2017	2018	2019	2020	2021	2022
Age > 84	arthroplasty	41	39	30	33	48	64	62	74	95	102	110	118	130	135	152	162	163	179	203	205	223	244
	conservative	2654	2450	2365	2072	2118	2179	2273	2247	2332	2434	2390	2338	2368	2283	2271	2279	2189	2184	2231	1803	1729	1787
	fixation	263	294	288	312	379	477	525	609	648	691	672	765	799	763	742	736	709	663	644	510	586	550
	total	2958	2783	2683	2417	2545	2720	2860	2930	3075	3227	3172	3221	3297	3181	3165	3177	3061	3026	3078	2518	2538	2581
